# Supplementary material for: In vitro observation: the GFP-E. coli adhering to porcine erythrocytes can be removed by porcine alveolar macrophages
Source: PeerJ. 2019 Mar 8;7:e6439. doi: 10.7717/peerj.6439 (PMC6410693; doi:10.7717/peerj.6439)
Supplement: Supplemental Information 1 — The Fig. 4 file contains the original flow cytometry data of the CR1-like quantity test results and Fig. 5 contains the original flow cytometry data of the E.coli transferation detection. [file peerj-07-6439-s001.zip]

Archive with 49 entries (33 files):
- Raw data/
- Raw data/Fig. 4 raw data/
- Raw data/Fig. 4 raw data/PAM group/
- Raw data/Fig. 4 raw data/PAM group/PAM Negative control group/
- Raw data/Fig. 4 raw data/PAM group/PAM Negative control group/PAM-1.pdf
- Raw data/Fig. 4 raw data/PAM group/PAM Negative control group/PAM-2.pdf
- Raw data/Fig. 4 raw data/PAM group/PAM Negative control group/PAM-3.pdf
- Raw data/Fig. 4 raw data/PAM group/PAM+FITC-wT/
- Raw data/Fig. 4 raw data/PAM group/PAM+FITC-wT/WT-E.coli-1.pdf
- Raw data/Fig. 4 raw data/PAM group/PAM+FITC-wT/WT-E.coli-2.pdf
- Raw data/Fig. 4 raw data/PAM group/PAM+FITC-wT/WT-E.coli-3.pdf
- Raw data/Fig. 4 raw data/PAM group/PAM+GFP-E.coli/
- Raw data/Fig. 4 raw data/PAM group/PAM+GFP-E.coli/GFP-E.coli-1.pdf
- Raw data/Fig. 4 raw data/PAM group/PAM+GFP-E.coli/GFP-E.coli-2.pdf
- Raw data/Fig. 4 raw data/PAM group/PAM+GFP-E.coli/GFP-E.coli-3.pdf
- Raw data/Fig. 4 raw data/RBC group/
- Raw data/Fig. 4 raw data/RBC group/║∞╧╕░√+GFP/
- Raw data/Fig. 4 raw data/RBC group/║∞╧╕░√+GFP/║∞╧╕░√+GFP1.pdf
- Raw data/Fig. 4 raw data/RBC group/║∞╧╕░√+GFP/║∞╧╕░√+GFP2.pdf
- Raw data/Fig. 4 raw data/RBC group/║∞╧╕░√+GFP/║∞╧╕░√+GFP3.pdf
- Raw data/Fig. 4 raw data/RBC group/║∞╧╕░√+GFP+PAM/
- Raw data/Fig. 4 raw data/RBC group/║∞╧╕░√+GFP+PAM/║∞╧╕░√+GFP+PAM1.pdf
- Raw data/Fig. 4 raw data/RBC group/║∞╧╕░√+GFP+PAM/║∞╧╕░√+GFP+PAM2.pdf
- Raw data/Fig. 4 raw data/RBC group/║∞╧╕░√+GFP+PAM/║∞╧╕░√+GFP+PAM3.pdf
- Raw data/Fig. 4 raw data/RBC group/║∞╧╕░√╥⌡╨╘╢╘╒╒╫Θ/
- Raw data/Fig. 4 raw data/RBC group/║∞╧╕░√╥⌡╨╘╢╘╒╒╫Θ/║∞╧╕░√╢╘╒╒╫Θ1.pdf
- Raw data/Fig. 4 raw data/RBC group/║∞╧╕░√╥⌡╨╘╢╘╒╒╫Θ/║∞╧╕░√╢╘╒╒╫Θ2.pdf
- Raw data/Fig. 4 raw data/RBC group/║∞╧╕░√╥⌡╨╘╢╘╒╒╫Θ/║∞╧╕░√╢╘╒╒╫Θ3.pdf
- Raw data/Fig. 5 raw data/
- Raw data/Fig. 5 raw data/ó± group/
- Raw data/Fig. 5 raw data/ó± group/PAM-1.pdf
- Raw data/Fig. 5 raw data/ó± group/PAM-2.pdf
- Raw data/Fig. 5 raw data/ó± group/PAM-3.pdf
- Raw data/Fig. 5 raw data/ó≥ group/
- Raw data/Fig. 5 raw data/ó≥ group/Transfer group-1.pdf
- Raw data/Fig. 5 raw data/ó≥ group/Transfer group-2.pdf
- Raw data/Fig. 5 raw data/ó≥ group/Transfer group-3.pdf
- Raw data/Fig. 5 raw data/ó≤ group/
- Raw data/Fig. 5 raw data/ó≤ group/Control-1.pdf
- Raw data/Fig. 5 raw data/ó≤ group/Control-2.pdf
- Raw data/Fig. 5 raw data/ó≤ group/Control-3.pdf
- Raw data/Fig. 5 raw data/ó⌠ group/
- Raw data/Fig. 5 raw data/ó⌠ group/Flow cytometry isotype control-1.pdf
- Raw data/Fig. 5 raw data/ó⌠ group/Flow cytometry isotype control-2.pdf
- Raw data/Fig. 5 raw data/ó⌠ group/Flow cytometry isotype control-3.pdf
- Raw data/Fig. 5 raw data/ó⌡ group/
- Raw data/Fig. 5 raw data/ó⌡ group/RBC1.pdf
- Raw data/Fig. 5 raw data/ó⌡ group/RBC2.pdf
- Raw data/Fig. 5 raw data/ó⌡ group/RBC3.pdf
